# Supplementary material for: Ultra-processed food consumption and metabolic disease risk: an umbrella review of systematic reviews with meta-analyses of observational studies
Source: Front Nutr. 2024 Jan 31;11:1306310. doi: 10.3389/fnut.2024.1306310 (PMC10864658; doi:10.3389/fnut.2024.1306310)
Supplement: Supplementary file 1 [file Data_Sheet_1.xlsx]

## Sheet: Table S1
Supplementary Table S1. PRISMA 2009 checklist.
Section/topic	#	Checklist item	Reported on page #
TITLE
Title	1	Identify the report as a systematic review, meta-analysis, or both.	1
ABSTRACT
Structured summary	2	Provide a structured summary including, as applicable: background; objectives; data sources; study eligibility criteria, participants, and interventions; study appraisal and synthesis methods; results; limitations; conclusions and implications of key findings; systematic review registration number.	3-4
INTRODUCTION
Rationale	3	Describe the rationale for the review in the context of what is already known.	5-6
Objectives	4	Provide an explicit statement of questions being addressed with reference to participants, interventions, comparisons, outcomes, and study design (PICOS).	6
METHODS
Protocol and registration	5	Indicate if a review protocol exists, if and where it can be accessed (e.g., Web address), and, if available, provide registration information including registration number.	6
Eligibility criteria	6	Specify study characteristics (e.g., PICOS, length of follow-up) and report characteristics (e.g., years considered, language, publication status) used as criteria for eligibility, giving rationale.	7
Information sources	7	Describe all information sources (e.g., databases with dates of coverage, contact with study authors to identify additional studies) in the search and date last searched.	7
Search	8	Present full electronic search strategy for at least one database, including any limits used, such that it could be repeated.	Supplementary Table S3
Study selection	9	State the process for selecting studies (i.e., screening, eligibility, included in systematic review, and, if applicable, included in the meta-analysis).	7
Data collection process	10	Describe method of data extraction from reports (e.g., piloted forms, independently, in duplicate) and any processes for obtaining and confirming data from investigators.	8-9
Data items	11	List and define all variables for which data were sought (e.g., PICOS, funding sources) and any assumptions and simplifications made.	7-9
Risk of bias in individual studies	12	Describe methods used for assessing risk of bias of individual studies (including specification of whether this was done at the study or outcome level), and how this information is to be used in any data synthesis.	9-10
Summary measures	13	State the principal summary measures (e.g., risk ratio, difference in means).	9
Synthesis of results	14	Describe the methods of handling data and combining results of studies, if done, including measures of consistency (e.g., I2) for each meta-analysis.	9-10
Risk of bias across studies	15	Specify any assessment of risk of bias that may affect the cumulative evidence (e.g., publication bias, selective reporting within studies).	9-10
Additional analyses	16	Describe methods of additional analyses (e.g., sensitivity or subgroup analyses, meta-regression), if done, indicating which were pre-specified.	10
RESULTS
Study selection	17	Give numbers of studies screened, assessed for eligibility, and included in the review, with reasons for exclusions at each stage, ideally with a flow diagram.	Figure 1
Study characteristics	18	For each study, present characteristics for which data were extracted (e.g., study size, PICOS, follow-up period) and provide the citations.	Supplementary Table S5
Risk of bias within studies	19	Present data on risk of bias of each study and, if available, any outcome level assessment (see item 12).	Table 2
Results of individual studies	20	For all outcomes considered (benefits or harms), present, for each study: (a) simple summary data for each intervention group (b) effect estimates and confidence intervals, ideally with a forest plot.	Figure 2-3, Table 2
Synthesis of results	21	Present results of each meta-analysis done, including confidence intervals and measures of consistency.	Figure 2, Table 2
Risk of bias across studies	22	Present results of any assessment of risk of bias across studies (see Item 15).	Table 2
Additional analysis	23	Give results of additional analyses, if done (e.g., sensitivity or subgroup analyses, meta-regression [see Item 16]).	Figure 4-6, Table 3-4
DISCUSSION
Summary of evidence	24	Summarize the main findings including the strength of evidence for each main outcome; consider their relevance to key groups (e.g., healthcare providers, users, and policy makers).	17
Limitations	25	Discuss limitations at study and outcome level (e.g., risk of bias), and at review-level (e.g., incomplete retrieval of identified research, reporting bias).	23-25
Conclusions	26	Provide a general interpretation of the results in the context of other evidence, and implications for future research.	25
FUNDING
Funding	27	Describe sources of funding for the systematic review and other support (e.g., supply of data); role of funders for the systematic review.	26
From: Moher D, Liberati A, Tetzlaff J, Altman DG, The PRISMA Group (2009). Preferred Reporting Items for Systematic Reviews and Meta-Analyses: The PRISMA Statement. PLoS Med 6(7): e1000097. doi:10.1371/journal.pmed100009

## Sheet: Table S2
Supplementary Table S2. MOOSE checklist for meta-analyses of observational studies.
Item No	Recommendation	Reported on Page No
Reporting of background should include
1	Problem definition	6
2	Hypothesis statement	6
3	Description of study outcome(s)	6
4	Type of exposure or intervention used	6
5	Type of study designs used	6
6	Study population	6
Reporting of search strategy should include
7	Qualifications of searchers (e.g., librarians and investigators)	NA
8	Search strategy, including time period included in the synthesis and key words	Supplementary Table S3
9	Effort to include all available studies, including contact with authors	NA
10	Databases and registries searched	7
11	Search software used, name and version, including special features used (e.g., explosion)	NA
12	Use of hand searching (e.g., reference lists of obtained articles)	7
13	List of citations located and those excluded, including justification	Supplementary Table S4
14	Method of addressing articles published in languages other than English	7
15	Method of handling abstracts and unpublished studies	NA
16	Description of any contact with authors	NA
Reporting of methods should include
17	Description of relevance or appropriateness of studies assembled for assessing the hypothesis to be tested	7-8
18	Rationale for the selection and coding of data (e.g., sound clinical principles or convenience)	7-8
19	Documentation of how data were classified and coded (eg, multiple raters, blinding and interrater reliability)	8-9
20	Assessment of confounding (e.g., comparability of cases and controls in studies where appropriate)	9-10
21	Assessment of study quality, including blinding of quality assessors, stratification or regression on possible predictors of study results	11
22	Assessment of heterogeneity	9
23	Description of statistical methods (e.g., complete description of fixed or random effects models, justification of whether the chosen models account for predictors of study results, dose-response models, or cumulative meta-analysis) in sufficient detail to be replicated	9-10
24	Provision of appropriate tables and graphics	Table 1, Figure 1
Reporting of results should include
25	Graphic summarizing individual study estimates and overall estimate	Figure 2-3, Table 2
26	Table giving descriptive information for each study included	Supplementary Table S5
27	Results of sensitivity testing (e.g., subgroup analysis)	Figure 4--6, Table 3-4
28	Indication of statistical uncertainty of findings	NA
Reporting of discussion should include
29	Quantitative assessment of bias (e.g., publication bias)	22-24
30	Justification for exclusion (e.g., exclusion of non-English language citations)	23-25
31	Assessment of quality of included studies	22-23
Reporting of conclusions should include
32	Consideration of alternative explanations for observed results	25
33	Generalization of the conclusions (i.e., appropriate for the data presented and within the domain of the literature review)	25
34	Guidelines for future research	25
35	Disclosure of funding source	26
NA, not applicable.
From: Stroup DF, Berlin JA, Morton SC, et al, for the Meta-analysis Of Observational Studies in Epidemiology (MOOSE) Group. Meta-analysis of Observational Studies in Epidemiology. A Proposal for Reporting. JAMA. 2000;283(15):2008-2012. doi: 10.1001/jama.283.15.2008.
Transcribed from the original paper within the NEUROSURGERY® Editorial Office, Atlanta, GA, United Sates. August 2012.

## Sheet: Table S3
Supplementary Table S3. Search strategy.
Databases	Search strategy
PubMed (n=282)	#1 ultra-processed OR ultraprocessed OR UPF OR UPFs OR "NOVA food classification system"
	#2 meta-analysis OR meta-analyses OR “systematic review” OR “systematic reviews”
	#3 #1 AND #2
Web of Science (n=91)	#1 TS= (ultra-processed OR ultraprocessed OR UPF OR UPFs OR "NOVA food classification system")
	#2 TS= (meta-analysis OR meta-analyses OR “systematic review” OR “systematic reviews”)
	#3 #1 AND #2
Embase (n=396)	#1 ultra-processed OR ultraprocessed OR UPF OR UPFs OR 'NOVA food classification system'
	#2 'meta-analysis' OR 'meta-analyses' OR 'systematic review' OR 'systematic reviews'
	#3 #1 AND #2
Cochrane library (n=7)	#1 ultra-processed OR ultraprocessed OR UPF OR UPFs OR "NOVA food classification system"
	#2 meta-analysis OR meta-analyses OR “systematic review” OR “systematic reviews”
	#3 #1 AND #2

## Sheet: Table S4
Supplementary Table S4. The list of the excluded articles during the process of full-text screening.
The reasons for excluding articles	References
Systematic review without meta-analysis (n=16)	1. Markey O, Pradeilles R, Goudet S, Griffiths PL, Boxer B, Carroll C, et al. Unhealthy Food and Beverage Consumption during Childhood and Risk of Cardiometabolic Disease: A Systematic Review of Prospective Cohort Studies. J Nutr. (2023) 153:176-89. doi:10.1016/j.tjnut.2022.11.013
	2. Frías JRG, Cadena LH, Villarreal AB, Piña BGB, Mejía MC, Cerros LAD, et al. Effect of ultra-processed food intake on metabolic syndrome components and body fat in children and adolescents: A systematic review based on cohort studies. Nutrition. (2023) 111:112038. doi:10.1016/j.nut.2023.112038
	3. Ferreira LB, Lobo CV, Miranda AEdS, Carvalho BdC, Santos LCD. Dietary Patterns during Pregnancy and Gestational Weight Gain: A Systematic Review. Rev Bras Ginecol Obstet. (2022) 44:540-7. doi:10.1055/s-0042-1744290
	4. de Oliveira PG, de Sousa JM, Assuncao DGF, de Araujo EKS, Bezerra DS, Dametto JFdS, et al. Impacts of Consumption of Ultra-Processed Foods on the Maternal-Child Health: A Systematic Review. Front Nutr. (2022) 9:821657. doi:10.3389/fnut.2022.821657
	5. De Amicis R, Mambrini SP, Pellizzari M, Foppiani A, Bertoli S, Battezzati A, et al. Ultra-processed foods and obesity and adiposity parameters among children and adolescents: a systematic review. Eur J Nutr. (2022) 61:2297-311. doi:10.1007/s00394-022-02873-4
	6. Barbosa SS, Sousa LCM, de Oliveira Silva DF, Pimentel JB, Evangelista KCMS, Lyra CO, et al. A Systematic Review on Processed/Ultra-Processed Foods and Arterial Hypertension in Adults and Older People. Nutrients. (2022) 14:1215. doi:10.3390/nu14061215
	7. Vergara DRC, Salazar AM, Cornejo V, Andrews M, Agüero SD, Leal-Witt MJ. Ultra-processed foods and their relationship to obesity and other chronic non-communicable diseases: a systematic review. Revista Espanola de Nutricion Comunitaria. (2021) 27:214-22. doi:10.14642/RENC.2021.27.3.5379
	8. Miranda C. Influence of ultra-processed foods consumption during pregnancy on baby's anthropometric measurements, from birth to the first year of life: A systematic review. Revista Brasileira de Saude Materno Infantil. (2021) 21:9-26. doi:10.1590/1806-93042021000100002
	9. Martí Del Moral A, Calvo C, Martínez A. Ultra-processed food consumption and obesity-a systematic review. Nutr Hosp. (2021) 38:177-85. doi:10.20960/nh.03151
	10. Jardim MZ, Costa BVDL, Pessoa MC, Duarte CK. Ultra-processed foods increase noncommunicable chronic disease risk. Nutr Res. (2021) 95:19-34. doi:10.1016/j.nutres.2021.08.006
	11. de Araújo TP, de Moraes MM, Magalhães V, Afonso C, Santos C, Rodrigues SSP. Ultra-processed food availability and noncommunicable diseases: A systematic review. Int J Environ Res Public Health. (2021) 18:7382. doi:10.3390/ijerph18147382
	12. Lane M, Howland G, West M, Hockey M, Marx W, Loughman A, et al. The effect of ultra-processed very low-energy diets on gut microbiota and metabolic outcomes in individuals with obesity: A systematic literature review. Obes Res Clin Pract. (2020) 14:197-204. doi:10.1016/j.orcp.2020.04.006
	13. Chen X, Zhang Z, Yang H, Qiu P, Wang H, Wang F, et al. Consumption of ultra-processed foods and health outcomes: A systematic review of epidemiological studies. Nutr J. (2020) 19:86. doi:10.1186/s12937-020-00604-1
	14. Beserra JB, Soares NIDS, Marreiros CS, Carvalho CMRG, Martins MDCCE, Freitas BJESA, et al. Do children and adolescents who consume ultra-processed foods have a worse lipid profile? A systematic review. Cien Saude Colet. (2020) 25:4979-89. doi:10.1590/1413-812320202512.29542018
	15. Costa CS, Del-Ponte B, Assunção MCF, Santos IS. Consumption of ultra-processed foods and body fat during childhood and adolescence: a systematic review. Public Health Nutr. (2018) 21:148-59. doi:10.1017/S1368980017001331
	16. Mambrini SP, Menichetti F, Ravella S, Pellizzari M, De Amicis R, Foppiani A, et al. Ultra-Processed Food Consumption and Incidence of Obesity and Cardiometabolic Risk Factors in Adults: A Systematic Review of Prospective Studies. Nutrients. (2023) 15:2583. doi:10.3390/nu15112583
Not interested exposure (n=6)	1. Rousham EK, Goudet S, Markey O, Griffiths P, Boxer B, Carroll C, et al. Unhealthy Food and Beverage Consumption in Children and Risk of Overweight and Obesity: A Systematic Review and Meta-Analysis. Adv Nutr. (2022) 13:1669-96. doi:10.1093/advances/nmac032
	2. Marino M, Puppo F, Del Bo’ C, Vinelli V, Riso P, Porrini M, et al. A systematic review of worldwide consumption of ultra-processed foods: Findings and criticisms. Nutrients. (2021) 13:2778. doi:10.3390/nu13082778
	3. Silva Meneguelli T, Viana Hinkelmann J, Hermsdorff HHM, Zulet MA, Martinez JA, Bressan J. Food consumption by degree of processing and cardiometabolic risk: a systematic review. Int J Food Sci Nutr. (2020) 71:678-92. doi:10.1080/09637486.2020.1725961
	4. Santos FSD, Dias MDS, Mintem GC, Oliveira IO, Gigante DP. Food processing and cardiometabolic risk factors: a systematic review. Rev Saude Publica. (2020) 54:70. doi:10.11606/s1518-8787.2020054001704
	5. Rocha NP, Milagres LC, Longo GZ, Ribeiro AQ, Novaes JFD. Association between dietary pattern and cardiometabolic risk in children and adolescents: a systematic review. J Pediatr (Rio J). (2017) 93:214-22. doi:10.1016/j.jped.2017.01.002
	6. Paula WO, Patriota ESO, Gonçalves VSS, Pizato N. Maternal Consumption of Ultra-Processed Foods-Rich Diet and Perinatal Outcomes: A Systematic Review and Meta-Analysis. Nutrients. (2022) 14:3242. doi:10.3390/nu14153242
Overlapping meta-analyses (n=4)	1. Pagliai G, Dinu M, Madarena MP, Bonaccio M, Iacoviello L, Sofi F. Consumption of ultra-processed foods and health status: A systematic review and meta-Analysis. Br J Nutr. (2021) 125:308-18. doi:10.1017/S0007114520002688
	2. Moradi S, Kermani MAH, Bagheri R, Mohammadi H, Jayedi A, Lane MM, et al. Ultra-processed food consumption and adult diabetes risk: A systematic review and dose-response meta-analysis. Nutrients. (2021) 13:4410. doi:10.3390/nu13124410
	3. Lane MM, Davis JA, Beattie S, Gómez-Donoso C, Loughman A, O'Neil A, et al. Ultraprocessed food and chronic noncommunicable diseases: A systematic review and meta-analysis of 43 observational studies. Obes Rev. (2021) 22:e13146. doi:10.1111/obr.13146
	4. Askari M, Heshmati J, Shahinfar H, Tripathi N, Daneshzad E. Ultra-processed food and the risk of overweight and obesity: a systematic review and meta-analysis of observational studies. Int J Obes (Lond). (2020) 44:2080-91. doi:10.1038/s41366-020-00650-z

## Sheet: Table S5 
Supplementary Table S5. Description of 13 meta-analyses corresponding to 97 original studies evaluating the associations between ultra-processed food consumption and metabolic disease risk.
Outcomes ( Reference)/ Author Year	Journal	No. of studies	No. of cases/ Participants	Comparisona	Original studies	Country	Study design	Follow-up year	NOS score	Diagnostic criteria for disease	Dietary assessment methods	Classified by NOVA	Unit of UPF consumption	Effect metrics	Effect metrics after transformation in the meta-analyses	Random effect estimate (95% CI) after transformation in the meta-analyses	Covariates in multivariable model
Abdominal obesity (14)
Moradi 2023	Critical Reviews in Food Science and Nutrition	4	13928/31749	Highest vs. lowest	Silva 2018	Brazil	Cross-sectional study	-	9	Waist circumference ³ 102 cm for men and ³ 88 cm for women	FFQ	Yes	% kcal/d	OR	OR	1.21 (1.10-1.46)	Sex, age, race/skin color, per capita family income, physical activity, smoking, hypertension, diabetes, Group 1 + Group 2 energy intake, and total energy intake
					Juul 2018	USA	Cross-sectional study	-	9	Waist circumference ³ 102 cm for men and ³ 88 cm for women	24-hour dietary recall	Yes	% kcal/d	OR	OR	1.62 (1.39-1.89)	Age, sex, educational attainment, race/ethnicity, ratio of family income:poverty, marital status, smoking, and physical activity level
					Rauber NDNS 2020	UK	Cross-sectional study	-	9	Waist circumference ³ 102 cm for men and ³ 88 cm for women	4-day food records	Yes	% kcal/d	OR	OR	1.34 (1.00-1.79)	Sex, age, ethnicity, region, survey year, social class occupation, physical activity, smoking, sleep duration, and following a special diet
					Sandoval-Insausti 2020	Spain	Prospective cohort study	6	6	Waist circumference ³ 102 cm for men and ³ 88 cm for women	Face-to-face dietary history	Yes	% kcal/d	OR	OR	1.61 (1.01-2.56)	Age, sex, educational level, marital status, smoking, ex-drinker status, physical activity in the household and at leisure time, the number of medications consumed per day, and the number of chronic diseases diagnosed by a doctor, daily intake of fiber, intake of very long chain omega-3 fatty acid, and the 8-point index of adherence to the Mediterranean diet
Moradi 2023	Critical Reviews in Food Science and Nutrition	6	17011/66235	A 10% increaseb	Silva 2018	Brazil	Cross-sectional study	-	9	Waist circumference ³ 102 cm for men and ³ 88 cm for women	FFQ	Yes	% kcal/d	OR	OR	1.04 (1.01-1.07)	Sex, age, race/skin color, per capita family income, physical activity, smoking, hypertension, diabetes, Group 1 + Group 2 energy intake, and total energy intake
					Juul 2018	USA	Cross-sectional study	-	9	Waist circumference ³ 102 cm for men and ³ 88 cm for women	24-hour dietary recall	Yes	% kcal/d	OR	OR	1.06 (1.04-1.08)	Age, sex, educational attainment, race/ethnicity, ratio of family income:poverty, marital status, smoking, and physical activity level
					Canhada 2019	Brazil	Prospective cohort study	3.8	7	Waist circumference > 90th percentile	FFQ	Yes	% kcal/d	RR	OR	1.02 (1.01-1.03)	Age, sex, color/race, center, income, school achievement, smoking, physical activity, baseline BMI, for waist gain, and waist circumference at baseline
					Rauber 2020	UK	Prospective cohort study	5	9	Waist circumference ³ 102 cm for men and ³ 88 cm for women	24-hour dietary recall	Yes	% kcal/d	HR	OR	1.06 (1.03-1.08)	Sex, Index of Multiple Deprivation, physical activity, smoking status, sleep duration, BMI, and waist circumference or body fat at baseline
					Rauber NDNS 2020	UK	Cross-sectional study	-	9	Waist circumference ³ 102 cm for men and ³ 88 cm for women	4-day food records	Yes	% kcal/d	OR	OR	1.06 (0.99-1.14)	Sex, age, ethnicity, region, survey year, social class occupation, physical activity, smoking, sleep duration, and following a special diet
					Sandoval-Insausti 2020	Spain	Prospective cohort study	6	6	Waist circumference ³ 102 cm for men and ³ 88 cm for women	Face-to-face dietary history	Yes	% kcal/d	OR	OR	1.17 (1.00-1.37)	Age, sex, educational level, marital status, smoking, ex-drinker status, physical activity in the household and at leisure time, the number of medications consumed per day and the number of chronic diseases diagnosed by a doctor, daily intake of fiber, intake of very long chain omega-3 fatty acid, and the 8-point index of adherence to the Mediterranean diet
Hypertension (15)
Wang 2022	American Journal of Hypertension	9	13376/111594	Highest vs. lowest	Ivancovsky-Wajcman 2021	Israel	Cross-sectional study	-	8	Systolic blood pressure ³ 130 mmHg and/or diastolic blood pressure ³ 80 mmH and/or use of medication	FFQ	Yes	% kcal/d	OR	OR	1.53 (1.07-2.19)	Age, gender, BMI, saturate fatty acids and protein intake, physical activity, coffee drinking, and fiber intake
					Lavigne-Robichaud 2018	Canada	Cross-sectional study	-	7	Systolic blood pressure ³ 130 mmHg and/or diastolic blood pressure ³ 85 mmHg	24-hour dietary recall	Yes	% kcal/d	OR	OR	0.99 (0.59-1.68)	Age, sex, area of residence, current smoker, alcohol drinker, and total dietary energy intake
					Martinez Steele 2019	USA	Cross-sectional study	-	7	Systolic blood pressure ³ 130 mmHg and/or diastolic blood pressure ³ 85 mmHg or currently taking antihypertensive medication	24-hour dietary recall	Yes	% kcal/d	PR	OR	1.19 (1.03-1.38)	Sex, age, race/ethnicity, ratio of family income to poverty, educational attainment,current smoking status, and physical activity
					Mendonca 2017	Spain	Prospective cohort study	9.1	8	Self-reported medical diagnosis	FFQ	Yes	servings/d	HR	OR	1.21 (1.06-1.37)	Sex, age, physical activity, hours of television watching, baseline BMI, smoking status, use of analgesics, following a special diet at baseline, family history of hypertension, hypercholesterolemia, alcohol consumption, total energy intake, olive oil intake, and consumption of fruits and vegetables
					Monge 2021	Mexico	Prospective cohort study	2.2	7	Self-reported medical diagnosis or use of antihypertensive medication	FFQ	Yes	% kcal/d	RR	OR	0.98 (0.84-1.14)	Age, indigenous, internet access, insurance, family history of hypertension, menopausal status, smoking, physical activity, energy intake, and multivitamin intake
					Nardocci 2021	Canada	Cross-sectional study	-	7	Self-reported medical diagnosis	24-hour dietary recall	Yes	% kcal/d	OR	OR	1.60 (1.26-2.03)	Age, sex, smoking status, physical activity, education, income, residential area, immigrant status, alcohol consumption, residential area, and indigenous identity
					Nasreddine 2018	Lebanon	Cross-sectional study	-	8	Systolic blood pressure ³ 130 mmHg and/or diastolic blood pressure ³ 85 mmHg	FFQ	Yes	% kcal/d	OR	OR	3.10 (0.58-16.66)	Age, gender, marital status, BMI, area of residence, level of education, income, smoking status, physical activity, and total energy intake
					Rezende-Alves 2021	Brazil	Prospective cohort study	2	8	Systolic blood pressure ³ 130 mmHg and/or diastolic blood pressure ³ 80 mmHg or self-reported medical diagnosis or use of antihypertensive medication	FFQ	Yes	% kcal/d	RR	OR	1.35 (1.01-1.81)	Gender, age, marital status, skin color, per capita income, physical activity, smoking, obesity, family history of hypertension, and previous diagnosis of T2DM, hypercholesterolemia and hypertriglyceridemia, excluding alcohol consumption of the % of energy of processed food and UPF
					Scaranni 2021	Brazil	Prospective cohort study	3.9	8	Systolic blood pressure ³ 140 mmHg and/or diastolic blood pressure ³ 90 mmHg or use of antihypertensive medicationin previous 2 weeks	FFQ	Yes	% kcal/d	OR	OR	1.23 (1.06-1.44)	Age, sex, color or race, education,time since baseline, physical activity, smoking, alcohol consumption, Na intake measured by 12-hour urine sample, and total daily energy intake
Metabolic syndrome (16)
Shu 2023	Frontiers in Nutrition	9	8649/23500	Highest vs. lowest	Barbosa 2023	Brazil	Cross-sectional study	-	7	Meet at least three of the five following components: (1) waist circumference ³ 80 cm; (2) triglycerides ³ 175 mg/dL; (3) high-density lipoprotein cholesterol < 50mg/dL; (4) systolic blood pressure ³ 130 mmHg or diastolic blood pressure ³ 85 mmHg; (5) glycated hemoglobin ³ 6.5mg/dL, or being under drug treatment for hypertriglyceridemia, hypertension or diabetes	24-hour dietary recall	Yes	% kcal/d	PR	RR	1.09 (0.89-1.32)	Age, race/skin color, marital status, schooling, family participation in a government program, family income, employment status and food insecurity, smoking and health problems in the last 15 days, excess weight, and neck circumference
					Canhada 2023	Brazil	Prospective cohort study	8	9	Meet at least three of the five following components: (1) waist circumference ³ 94 cm for men and ³ 80 cm for women; (2) triglyceride ³ 150 mg/dL or use of fibrates and/or nicotinic acid; (3) high-density lipoprotein cholesterol < 40 mg/dL for men and < 50 mg/dL for women, or use of fibrates and/or nicotinic acid; (4) systolic blood pressure ³ 130 mmHg and/or diastolic blood pressure ³ 85 mmHg or…	FFQ	Yes	g/d	RR	RR	1.19 (1.07-1.32)	Age, sex, center, race or color, income, school achievement, smoking, physical activity, alcohol, energy intake, and BMI
					Ivancovsky-Wajcman 2021	Israel	Cross-sectional study	-	7	Meet at least three of the five following components: (1) fasting glucose ³ 100 mg/dL; (2) systolic blood pressure ³ 130 mmHg or diastolic blood pressure ³ 80 mmHg, and/or medication; (3) high-density lipoprotein cholesterol < 40 for man and < 50 mg/dL for women; (4) triglycerides ³ 150 mg/dL or medications; (5) waist circumference ³ 102 cm for man and ³ 88 cm for women	FFQ	Yes	% kcal/d	OR	RR	1.88 (1.31-2.71)	Age, gender, BMI, saturate fatty acids and protein intake, physical activity, coffee drinking, and fiber intake
					Magalhaes 2022	Brazil	Prospective cohort study	12-16	8	Meet at least three of the five following components: (1) waist circumference ³ 90 cm for men and ³ 80 cm for women; (2) triglycerides ³ 150 mL/dL or use of antilipemic medicine; (3) high-density lipoprotein cholesterol < 40 mg/dL for men and < 50 mg/dL for women or use of antilipemic medication; (4) systolic blood pressure ³ 130 mmHg or diastolic blood pressure ³ 85 mmHg or use of antihypertensi…	FFQ	Yes	% g/d	RR	RR	1.00 (0.99-1.01)	Sex, skin color, age, education, marital status, family income, alcohol consumption, smoking, level of physical activity, and total caloric intake
					Martinez Steele 2019	USA	Cross-sectional study	-	7	Meet at least three of the five following components: (1) waist circumference ³ 102 cm for man or ³ 88 cm for woman; (2) triglycerides ³ 150 mg/dL, or current prescription treatment for dyslipidemia; (3) high-density lipoprotein cholesterol < 40 mg/dL for men or < 50 mg/dL for women, or current prescription treatment for dyslipidemia; (4) systolic blood pressure ³ 130 mmHg and/or diastolic blood …	24-hour dietary recall	Yes	% kcal/d	PR	RR	1.20 (1.07-1.35)	Sex, age group, race/ethnicity, ratio of family income to poverty and educational attainment, smoking status, physical activity, and BMI
					Nasreddine 2018	Lebanon	Cross-sectional study	-	6	Meet at least three of the five following components: (1) waist circumference ³ 94 cm for men and ³ 80 cm for women; (2) triglycerides ³ 150 mg/dL; (3) high-density lipoprotein cholesterol < 40 mg/dL for men or < 50 mg/dL for women; (4) systolic blood pressure ³ 130 mmHg and/or diastolic blood pressure ³ 85 mmHg; (5) fasting glucose ³ 100 mg/dL	FFQ	Yes	% kcal/d	OR	RR	1.11 (0.26-4.65)	Age, gender, marital status, area of residence, level of education, income, smoking status, physical activity, total energy intake, and BMI
					Pan 2023	China	Prospective cohort study	6	9	Meet at least three of the five following components: (1) waist circumference ³ 90 cm for men and ³ 80 cm for women; (2) triglycerides ³ 150 mg/dL or relevant specific treatment for hyperlipidemia; (3) high-density lipoprotein cholesterol < 1.0 mmol/L for men and 1.3 mmol/L for women; (4) systolic blood pressure ³ 130 mmHg or diastolic blood pressure ³ 85mmHg or specific treatment of previously d…	24-hour dietary recall	Yes	g/d	HR	RR	1.17 (1.01-1.35)	Gender, age, education level, place of residence, regions, income level, smoking history, drinking status, metabolic equivalents, urbanicity, BMI, total energy intake, protein intake, fat intake, carbohydrate intake, and sodium intake
					Tavares 2012	Brazil	Cross-sectional study	-	6	Adolescents: meet at least three of the five following components: (1) waist circumference (cm) ³ 75th percentile; (2) triglycerides ³ 100 mg/dL; (3) high-density lipoprotein cholesterol < 50 mg/dL for girls (12-19 years) and boys (12-14 years) or < 45 mg/dL for boys (15-19 years); (4) serum glucose ³ 100 mg/dL; (5) systolic blood pressure and/or diastolic blood pressure (mmHg) > 90th percentile.…	FFQ	Yes	g/d	PR	RR	2.49 (1.24-3.57)	Smoking, family hypertriacylglycerolaemia, and energy intake
					Lavigne-Robichaud 2018	Canada	Cross-sectional study	-	7	Meet at least three of the five following components: (1) waist circumference ³ 90 cm for man or ³ 80 cm for woman; (2) triglycerides ³ 1.70 mmol/L; (3) high-density lipoprotein cholesterol < 1.03 mmol/L for men and 1.29 mmol/L for women; (4) fasting plasma glucose ³ 5.6 mmol/L; (5) systolic blood pressure ³ 130 mmHg and/or diastolic blood pressure ³ 85mmHg	24-hour dietary recall	Yes	% kcal/d	OR	RR	1.90 (1.14-3.17)	Age , sex, area of residence, current smoker, alcohol drinker, and total dietary energy intake
NAFLD (17)
Henney 2023	Nutrients	7	12367/59383	Moderate vs. lowest	Zhang 2022	China	Prospective cohort study	4.2	9	Meet any two of the following criteria : (1) increased echogenicity; (2) deep attenuation of signal; (3) vascular blurring	FFQ	Yes	g/1000 kcal/d	HR	RR	1.03 (0.95-1.11)	Age, sex, BMI, smoking, alcohol, education, occupation, monthly household income, physical activity, family history of cardiometabolic disease, depressive symptoms, total energy intake, healthy diet score, diabetes, hypertension, and hyperlipidaemia
					Odegaard 2022	USA	Prospective cohort study	25	8	Liver attenuation < 40 hounslow unit	Questionnaire survey	No	frequency/week	OR	RR	1.03 (0.74-1.43)	Age, sex, race, study centre, education, employment history, household income, smoking, alcohol, diet quality, energy intake, physical activity, and prevalence of T2DM or history of a cardiovascular disease event at the year 25 exam
					Rahimi-Sakak 2021	Iran	Case-control study	-	9	Diagnosis of NAFLD by a gastroenterologist, controlled attenuation parameter score > 263, age older than 18 years and consumption of alcohol less than 20 g/day in women and less than 30 g/day in men	FFQ	No	g/d	OR	RR	1.39 (0.90-2.14)	Age, gender, BMI, total energy intake, dietary factors, diabetes, smoking, and physical activity
					Yari 2021	Iran	Case-control study	-	9	Controlled attenuation parameter score > 263 and fibrosis score > 7	FFQ	No	% kcal/d	OR	RR	0.92 (0.58-1.45)	Age, sex, BMI, physical activity, alcohol, and total energy intake
					Noureddin 2020	USA	Nested case- control study	-	8	Abdominal ultrasonography using standardised criteria	FFQ	No	g/1000 kcal/d	OR	RR	1.08 (0.98-1.19)	BMI, alcohol intake, coffee drinking, total sweetened beverage intake, physical activity, and total energy intake
					Friden 2022	Sweden	Cross-sectional study	-	8	Hepatic fat content > 5.5%	FFQ	Yes	% kcal/d	OR	RR	0.68 (0.30-1.57)	Sex, education level, physical activity level, smoking status, protein, fiber, alcohol, saturated fat, polyunsaturated fat, total sugar, and BMI
					Konieczna 2022	Spain	Prospective cohort study	1	7	Fatty liver index score ³ 60 or hepatic steatosis index ³ 36	FFQ	Yes	% g/d	BC	RR	1.03 (0.99-1.07)	Age at inclusion, sex, study arm, and follow-up time, baseline educational level, smoking habits, and alcohol intake
Henney 2023	Nutrients	9	12977/60961	Highest vs. lowest	Zhang 2022	China	Prospective cohort study	4.2	9	Meet any two of the following criteria : (1) increased echogenicity; (2) deep attenuation of signal; (3) vascular blurring	FFQ	Yes	g/1000 kcal/d	HR	RR	1.11 (1.03-1.21)	Age, sex, BMI, smoking, alcohol, education, occupation, monthly household income, physical activity, family history of cardiometabolic disease, depressive symptoms, total energy intake, healthy diet score, diabetes, hypertension, and hyperlipidaemia
					Odegaard 2022	USA	Prospective cohort study	25	8	Liver attenuation < 40 hounslow unit	Questionnaire survey	No	frequency/week	OR	RR	1.75 (1.25-2.46)	Age, sex, race, study centre, education, employment history, household income, smoking, alcohol, diet quality, energy intake, physical activity, and prevalence of T2DM or history of a cardiovascular disease event at the year 25 exam
					Rahimi-Sakak 2021	Iran	Case-control study	-	9	Diagnosis of NAFLD by a gastroenterologist, controlled attenuation parameter score > 263, age older than 18 years and consumption of alcohol less than 20 g/day in women and less than 30 g/day in men	FFQ	No	g/d	OR	RR	2.50 (1.70-3.67)	Age, gender, BMI, total energy intake, dietary factors, diabetes, smoking, and physical activity
					Ivancovsky-Wajcman 2021	Israel	Cross-sectional study	-	8	Abdominal ultrasonography using standardised criteria	FFQ	Yes	% kcal/d	OR	RR	1.71 (1.43-2.03)	Age, gender, BMI, SFA intake, protein intake as a percentage of total energy intake, physical activity, coffee drinking, and fiber intake
					Yari 2021	Iran	Case-control study	-	9	Controlled attenuation parameter score > 263 and fibrosis score > 7	FFQ	No	% kcal/d	OR	RR	1.63 (1.11-2.41)	Age, sex, BMI, physical activity, alcohol, and total energy intake
					Noureddin 2020	USA	Nested case- control study	-	8	Abdominal ultrasonography using standardised criteria	FFQ	No	g/1000 kcal/d	OR	RR	1.21 (1.10-1.33)	BMI, alcohol intake, coffee drinking, total sweetened beverage intake, physical activity, and total energy intake
					Friden 2022	Sweden	Cross-sectional study	-	8	Hepatic fat content > 5.5%	FFQ	Yes	% kcal/d	OR	RR	1.30 (0.67-2.56)	Sex, education level, physical activity level, smoking status, protein, fiber, alcohol, saturated fat, polyunsaturated fat, total sugar, and BMI
					Zelber-Sagi 2018	Israel	Cross-sectional study	-	7	Abdominal ultrasonography using standardised criteria	FFQ	No	portions/d	OR	RR	1.47 (1.23-1.77)	Age, gender, energy intake per day, BMI, weekly hours of physical activity, smoking status, weekly alcohol portions, saturated fat, and cholesterol intake
					Konieczna 2022	Spain	Prospective cohort study	1	7	Fatty liver index score ³ 60 or hepatic steatosis index ³ 36	FFQ	Yes	% g/d	BC	RR	1.05 (1.02-1.09)	Age at inclusion, sex, study arm, and follow-up time, baseline educational level, smoking habits, and alcohol intake
Obesity (14)
Moradi 2023	Critical Reviews in Food Science and Nutrition	7	21149/96485	Highest vs. lowest	Adams 2015	UK	Cross-sectional study	-	6	BMI > 30 kg/m2	4-day food records	Yes	% kcal/d	OR	OR	1.50 (1.00-2.23)	Gender, occupational social class, age, and percentage of energy from alcohol
					Louzada 2015	Brazil	Cross-sectional study	-	7	BMI > 30 kg/m2	24-hour food records	Yes	% kcal/d	OR	OR	2.17 (1.64-2.70)	Age, sex, race, region, urbanity, smoking, physical activity, quintiles of years of education, per capita household income, consumption of fruits, vegetables and beans, and the interaction between sex and income
					Silva 2018	Brazil	Cross-sectional study	-	9	BMI > 30 kg/m2	FFQ	Yes	% kcal/d	OR	OR	1.43 (1.20-1.72)	Sex, age, race/skin color, per capita family income, physical activity, smoking, hypertension, diabetes, Group 1 + Group 2 energy intake, and total energy intake
					Juul 2018	USA	Cross-sectional study	-	9	BMI > 30 kg/m2	24-hour dietary recall	Yes	% kcal/d	OR	OR	1.53 (1.29-1.81)	Age, sex, educational attainment, race/ethnicity, ratio of family income:poverty, marital status, smoking, and physical activity level
					Nardocci 2019	Canada	Cross-sectional study	-	8	BMI > 30 kg/m2	24-hour dietary recall	Yes	% kcal/d	OR	OR	1.32 (1.05-1.57)	Age, sex, income, education, physical activity, smoking, immigrant status, residential area, reporting group, and measurement type
					Nardocci 2021	Canada	Cross-sectional study	-	7	BMI > 30 kg/m2	24-hour dietary recall	Yes	% kcal/d	OR	OR	1.31 (1.06-1.81)	Age, sex, smoking status, physical activity, alcohol consumption, education, income, residential area, immigrant status, Indigenous identity, reporting group, and measurement type
					Rauber NDNS 2020	UK	Cross-sectional study	-	9	BMI > 30 kg/m2	4-day food records	Yes	% kcal/d	OR	OR	1.90 (1.39-2.61)	Sex, age, ethnicity, region, survey year, social class occupation, physical activity, smoking, sleep duration, and following a special diet
Moradi 2023	Critical Reviews in Food Science and Nutrition	7	15000/74309	A 10% increaseb	Adams 2015	UK	Cross-sectional study	-	6	BMI > 30 kg/m2	4-day food records	Yes	% kcal/d	OR	OR	1.10 (1.00-1.22)	Gender, occupational social class, age, and percentage of energy from alcohol
					Silva 2018	Brazil	Cross-sectional study	-	9	BMI > 30 kg/m2	FFQ	Yes	% kcal/d	OR	OR	1.11 (1.05-1.17)	Sex, age, race/skin color, per capita family income, physical activity, smoking, hypertension, diabetes, Group 1 + Group 2 energy intake, and total energy intake
					Juul 2018	USA	Cross-sectional study	-	9	BMI > 30 kg/m2	24-hour dietary recall	Yes	% kcal/d	OR	OR	1.05 (1.03-1.07)	Age, sex, educational attainment, race/ethnicity, ratio of family income:poverty, marital status, smoking, and physical activity level
					Canhada 2019	Brazil	Prospective cohort study	3.8	7	BMI > 30 kg/m2	FFQ	Yes	% kcal/d	RR	OR	1.00 (0.99-1.01)	Age, sex, color/race, center, income, school achievement, smoking, physical activity, and baseline BMI
					Nardocci 2021	Canada	Cross-sectional study	-	7	BMI > 30 kg/m2	24-hour dietary recall	Yes	% kcal/d	OR	OR	1.06 (1.02-1.11)	Age, sex, smoking status, physical activity, alcohol consumption, education, income, residential area, immigrant status, Indigenous identity, reporting group, and measurement type
					Rauber 2020	UK	Prospective cohort study	5	9	BMI > 30 kg/m2	24-hour dietary recall	Yes	% kcal/d	HR	OR	1.10 (0.99-1.22)	Sex, Index of Multiple Deprivation, physical activity, smoking status, and sleep duration
					Rauber NDNS 2020	UK	Cross-sectional study	-	9	BMI > 30 kg/m2	4-day food records	Yes	% kcal/d	OR	OR	1.18 (1.08-1.28)	Sex, age, ethnicity, region, survey year, social class occupation, physical activity, smoking, sleep duration, and following a special diet
Overweight (14)
Moradi 2023	Critical Reviews in Food Science and Nutrition	4	16131/44820	Highest vs. lowest	Silveira 2017	Brazil	Cross-sectional study	-	5	25 kg/m2 £ BMI < 30 kg/m2	FFQ	Yes	Frequency/d	OR	OR	2.33 (1.36-4.03)	Time as vegetarian
					Silva 2018	Brazil	Cross-sectional study	-	9	25 kg/m2 £ BMI < 30 kg/m2	FFQ	Yes	% kcal/d	OR	OR	1.32 (1.15-1.53)	Sex, age, race/skin color, per capita family income, physical activity, smoking, hypertension, diabetes, Group 1 + Group 2 energy intake, and total energy intake
					Juul 2018	USA	Cross-sectional study	-	9	25 kg/m2 £ BMI < 30 kg/m2	24-hour dietary recall	Yes	% kcal/d	OR	OR	1.48 (1.25-1.76)	Age, sex, educational attainment, race/ethnicity, ratio of family income:poverty, marital status, smoking, and physical activity level
					Nardocci 2019	Canada	Cross-sectional study	-	8	25 kg/m2 £ BMI < 30 kg/m2	24-hour dietary recall	Yes	% kcal/d	OR	OR	1.13 (1.08-1.41)	Age, sex, income, education, physical activity, smoking, immigrant status, residential area, reporting group, and measurement type
Overweight and obesity (14)
Moradi 2023	Critical Reviews in Food Science and Nutrition	3	4302.36/15152	A 10% increaseb	Adams 2015	UK	Cross-sectional study	-	6	BMI ³ 25 kg/m2	4-day food records	Yes	% kcal/d	OR	OR	1.10 (1.00-1.22)	Gender, occupational social class, age, and percentage of energy from alcohol
					Mendonca 2016	Spain	Prospective cohort study	8.9	8	BMI ³ 25 kg/m2	FFQ	Yes	servings/d	HR	OR	1.04 (1.02-1.07)	Sex, age, marital status, educational status, physical activity, television watching, siesta sleep, smoking status, snacking between meals, following a special diet at baseline, baseline BMI, and consumption of fruit and vegetables
					Canhada 2019	Brazil	Prospective cohort study	3.8	7	BMI ³ 25 kg/m2	FFQ	Yes	% kcal/d	RR	OR	1.02 (1.00-1.04)	Age, sex, color/race, center, income, school achievement, smoking, physical activity, and baseline BMI
T2DM (18,19)
Delpino 2022	International Journal of Epidemiology	18	34924/992242	Moderate vs. lowest	Schulze 2003	USA	Prospective cohort study	8	7	Meet at least one of the following criteria: (1) an elevated plasma glucose concentration (fasting plasma glucose ³ 7.8 mmol/L, random plasma glucose ³ 11.1 mmol/l, and/or plasma glucose ³ 11.1 mmol/L after ³ 2 h during oral glucose tolerance test) plus at least one classic symptom (excessive thirst, polyuria, weight loss, or hunger); (2) no symptoms, but at least two elevated plasma glucose conc…	FFQ	No	frequency/week	RR	RR	1.19 (0.98-1.44)	Age, BMI, calories, alcohol, physical activity, family history of diabetes, smoking, history of high blood pressure and high blood cholesterol, post-menopausal hormone use, oral contraceptive use, intake of cereal fiber, magnesium, caffeine, glycaemic index, saturated fat, monounsaturated fat, polyunsaturated fat, trans fat, cholesterol, and western diet pattern
					Song 2004	USA	Prospective cohort study	8.8	6	Self-reported medical diagnosis	FFQ	No	servings/d	RR	RR	0.96 (0.81-1.14)	Age, BMI, total energy intake, smoking, exercise, alcohol use, family history of diabetes, dietary intakes of fiber intake, glycaemic load, magnesium, and total fat
					Montonen 2005	Finland	Prospective cohort study	23	7	Medical diagnosis	FFQ	No	g/d	RR	RR	1.00 (0.75-1.33)	Age, sex, energy intake, BMI, smoking, family history of diabetes, and geographical area
					Villegas 2006	China	Prospective cohort study	4.6	8	Meet at least one of the following criteria: (1) fasting glucose level of at least 7 mmol/L on at least two occasions; (2) an oral glucose tolerance test (oral glucose tolerance test) with a value of at least 11.1 mmol/L; (3) use of hypoglycaemic medication	FFQ	No	frequency/month	RR	RR	1.25 (1.06-1.47)	Age, waist to hip ratio, energy intake, BMI, smoking, alcohol, physical activity, vegetable intake, income, education, occupation status, and hypertension
					McNaughton 2008	UK	Prospective cohort study	11.6	8	Self-reported medical diagnosis and a 2-hour 75-g ral glucose tolerance test at phases 5 and 7 according to the 1999 World Health Organization classification	FFQ	No	g/d	HR	RR	1.24 (0.89-1.72)	Age, sex, energy misreporting, ethnicity, employment grade, smoking, alcohol, physical activity, BMI, and blood pressure
					Mannisto 2010	Finland	Prospective cohort study	12	7	Bblood glucose permanently 7.0 mmol/L or higher after dietary treatment	FFQ	No	g/d	RR	RR	1.04 (0.84-1.29)	Age, intervention groups, BMI, number of cigarettes smoked daily, smoking years, systolic blood pressure, diastolic blood pressure, serum total cholesterol, serumhigh-density lipoprotein cholesterol, leisure-time physical activity, intakes of alcohol and energy, consumption of fruits, vegetables, rye, milk, and coffee
					Steinbrecher 2011	USA	Prospective cohort study	14	9	Self-reported medical diagnosis and/or use of diabetes drugs	FFQ	No	g/4184 kJ/d	HR	RR	1.21 (1.12-1.31)	Ethnicity, education, BMI, physical activity, age, and total energy intake
					Fretts 2012	USA	Prospective cohort study	5	9	Use of insulin or oral antidiabetic medication or fasting plasma glucose concentration ³ 126 mg/dL	FFQ	No	g/1000 kcal/d	OR	RR	1.40 (0.91-2.15)	Age, sex, site, total calories/day, education, smoking, alcohol, family history of diabetes, pedometer-determined physical activity, fiber from grains, glycaemic load, and BMI
					Lajous 2012	France	Prospective cohort study	14	7	Self-reported medical diagnosis, supplementary questionnaires, and drug reimbursement information	FFQ	No	servings/week	HR	RR	1.03 (0.85-1.25)	Age, education, residence in the Mediterranean, BMI, smoking, parental history of diabetes, physical activity, hormone replacement therapy, hypertension, hypercholesterolaemia, n-3 polyunsaturated fatty acid, carbohydrates, fiber, coffee, and fruits and vegetables
					van Woudenbergh 2012	Netherlands	Prospective cohort study	12.4	9	Meet at least one of the following criteria: (1) plasma glucose concentration ³ 7.0 mmol/L, (2) random plasma glucose concentration ³ 11.1 mmol/L, (3) antidiabetes medication, (4) and/or treatment by diet	FFQ	No	g/d	RR	RR	1.76 (1.19-2.61)	Age, sex, smoking, diet prescription, family history of diabetes, intake of energy, energy adjusted carbohydrates, energy-adjusted polyunsaturated fatty acids, energy-adjusted fiber, energy-adjusted milk, energy-adjusted cheese, soya, fish, alcohol, tea, red meat, poultry, C-reactive protein, and BMI
					Bauer 2013	Netherlands	Prospective cohort study	10.1	8	Self-reported medical diagnosis	FFQ	No	% kcal/d	HR	RR	1.19 (0.99-1.44)	Age, sex, total energy intake, education, physical activity, smoking, family history of diabetes, and BMI
					Bendinelli 2013	Multiple European countries	Prospective case-cohort	11.7	7	Self-reported history of diabetes during follow-up contacts, linkage to primary and secondary care registers, T2DM-specific medication use and T2DM diagnosis reported in hospital admissions records or in mortality data	FFQ	No	g/d	HR	RR	1.08 (0.98-1.19)	Sex, energy intake, smoking, alcohol consumption, physical activity, education level, and BMI
					Ericson 2013	Sweden	Prospective cohort study	12	9	Medical diagnosis	FFQ	No	g/d	HR	RR	1.14 (0.98-1.33)	Age, method version, season, total energy, education, smoking, alcohol intake, physical activity, and BMI
					Kurotani 2013	Japan	Prospective cohort study	5	8	Self-reported medical diagnosis	FFQ	No	g/d	OR	RR	0.99 (0.84-1.17)	Age, public health centre area, BMI, smoking status, alcohol consumption, total physical activity, the history of hypertension, coffee consumption, the family history of diabetes, Mg intake, Ca intake, rice intake, fish intake, vegetable intake, soft drink consumption, and energy intake
					Son 2019	South Korea	Prospective cohort study	10	9	Medical diagnosis, current treatment, or use of insulin or oral medication for T2DM	FFQ	No	g/week	HR	RR	1.00 (0.80-1.24)	Age, sex, educational level, monthly household income, residential area, smoking, physical activity, BMI, alcohol intake, energy intake, consumption levels of dietary fat, crude fiber, sodium, fruit and vegetables, and use of antihypertensive and antihyperlipidemic medication
					Srour 2020	France	Prospective cohort study	6	8	Self-reported medical diagnosis	24-hour dietary records	Yes	% g/d	HR	RR	1.13 (1.01-1.27)	Age, sex, educational level, BMI, physical activity level, smoking status, alcohol intake, number of 24-hour dietary records, energy intake without alcohol, family history of diabetes, overall nutritional quality of the diet, and weight change
					Levy 2021	UK	Prospective cohort study	5.4	6	Self-reported medical diagnosis and nurse-interview	24-hour dietary recall	Yes	% g/d	HR	RR	0.98 (0.69-1.40)	Age, sex, ethnicity, family history of T2DM, current smoking status, quintiles of the Index of Multiple Deprivation, physical activity level, total energy intake, and BMI at baseline
					Llavero-Valero 2021	Spain	Prospective cohort study	12	8	Self-reported medical diagnosis	FFQ	Yes	g/d	HR	RR	0.99 (0.69-1.43)	Sex, age, tertiles of BMI, educational status, family history of diabetes, smoking status, snacking between meals, 8-item active, sedentary lifestyle score, and following a special diet at baseline
Chen 2023	Diabetes care	7	21932/415554	Highest vs. lowest	Srour 2020	France	Prospective cohort study	6	8	Self-reported medical diagnosis	24-hour dietary records	Yes	% g/d	HR	RR	1.33 (1.05-1.69)	Age, sex, educational level, BMI, physical activity level, smoking status, alcohol intake, number of 24-hour dietary records, energy intake without alcohol, family history of diabetes, and overall nutritional quality of the diet
					Levy 2021	UK	Prospective cohort study	5.4	6	Self-reported medical diagnosis and nurse-interview	24-hour dietary recall	Yes	% g/d	HR	RR	1.12 (1.04-1.20)	Age, sex, ethnicity, family history of T2DM, current smoking status, quintiles of the Index of Multiple Deprivation, physical activity level, total energy intake, and BMI continuous at baseline
					Llavero-Valero 2021	Spain	Prospective cohort study	12	6	Self-reported medical diagnosis	FFQ	Yes	g/d	HR	RR	1.53 (1.06-2.22)	Sex, age, tertiles of BMI, educational status, family history of diabetes, smoking status, snacking between meals, 8-item active and sedentary lifestyle score, and following a special diet at baseline
					Duan 2022	Netherlands	Prospective cohort study	3.4	7	Self-reported medical diagnosis or fasting glucose ³ 7.0 mmol/L or glycated hemoglobin ³ 48 mmol/mol	FFQ	Yes	% g/d	HR	RR	1.56 (1.27-1.92)	Age, sex, Lifelines diet score, total energy intake, alcohol intake, smoking status, educational level, nonoccupational moderate-to-vigorous physical activity level, television watching time, and BMI
					Chen (NHS) 2023	USA	Prospective cohort study	32	7	Self-reported medical diagnosis	FFQ	Yes	% g/d	HR	RR	1.36 (1.26-1.46)	Age, race/ethnicity, family history of diabetes, history of hypercholesterolemia at baseline, history of hypertension at baseline, baseline BMI, smoking status, physical activity, postmenopausal hormone use, physical examination, neighborhood income, total alcohol consumption, and total energy intake
					Chen (NHSII) 2023	USA	Prospective cohort study	26	7	Self-reported medical diagnosis	FFQ	Yes	% g/d	HR	RR	1.63 (1.50-1.76)	Age, race/ethnicity, family history of diabetes, history of hypercholesterolemia at baseline, history of hypertension at baseline, baseline BMI, smoking status, physical activity, postmenopausal hormone use, oral contraceptive use, physical examination, neighborhood income, total alcohol consumption, and total energy intake
					Chen (HPFS) 2023	USA	Prospective cohort study	30	7	Self-reported medical diagnosis	FFQ	Yes	% g/d	HR	RR	1.41 (1.26-1.58)	Age, race/ethnicity, family history of diabetes, history of hypercholesterolemia at baseline, history of hypertension at baseline, baseline BMI, smoking status, physical activity, physical examination, neighborhood income, total alcohol consumption, and total energy intake
Chen 2023	Diabetes care	7	21932/415554	A 10% increasec	Srour 2020	France	Prospective cohort study	6	8	Self-reported medical diagnosis	24-hour dietary records	Yes	% g/d	HR	RR	1.13 (1.01-1.27)	Age, sex, educational level, BMI, physical activity level, smoking status, alcohol intake, number of 24-hour dietary records, energy intake without alcohol, family history of diabetes, and overall nutritional quality of the diet
					Levy 2021	UK	Prospective cohort study	5.4	6	Self-reported medical diagnosis and nurse-interview	24-hour dietary recall	Yes	% g/d	HR	RR	1.12 (1.04-1.20)	Age, sex, ethnicity, family history of T2DM, current smoking status, quintiles of the Index of Multiple Deprivation, physical activity level, total energy intake, and BMI at baseline
					Llavero-Valero 2021	Spain	Prospective cohort study	12	6	Self-reported medical diagnosis	FFQ	Yes	g/d	HR	RR	1.14 (1.02-1.27)	Sex, age, tertiles of BMI, educational status, family history of diabetes, smoking status, snacking between meals, 8-item active and sedentary lifestyle score, and following a special diet at baseline
					Duan 2022	Netherlands	Prospective cohort study	3.4	7	Self-reported medical diagnosis or fasting glucose ³ 7.0 mmol/L or glycated hemoglobin ³ 48 mmol/mol	FFQ	Yes	% g/d	HR	RR	1.17 (1.09-1.26)	Age, sex, Lifelines diet score, total energy intake, alcohol intake, smoking status, educational level, nonoccupational moderate-to-vigorous physical activity level, television watching time, and BMI
					Chen (NHS) 2023	USA	Prospective cohort study	32	7	Self-reported medical diagnosis	FFQ	Yes	% g/d	HR	RR	1.13 (1.11-1.15)	Age, race/ethnicity, family history of diabetes, history of hypercholesterolemia at baseline, history of hypertension at baseline, baseline BMI, smoking status, physical activity, postmenopausal hormone use, physical examination, neighborhood income, total alcohol consumption, and total energy intake
					Chen (NHSII) 2023	USA	Prospective cohort study	26	7	Self-reported medical diagnosis	FFQ	Yes	% g/d	HR	RR	1.11 (1.09-1.13)	Age, race/ethnicity, family history of diabetes, history of hypercholesterolemia at baseline, history of hypertension at baseline, baseline BMI, smoking status, physical activity, postmenopausal hormone use, oral contraceptive use, physical examination, neighborhood income, total alcohol consumption, and total energy intake
					Chen (HPFS) 2023	USA	Prospective cohort study	30	7	Self-reported medical diagnosis	FFQ	Yes	% g/d	HR	RR	1.09 (1.06-1.13)	Age, race/ethnicity, family history of diabetes, history of hypercholesterolemia at baseline, history of hypertension at baseline, baseline BMI, smoking status, physical activity, physical examination, neighborhood income, total alcohol consumption, and total energy intake
BC, Beta coefficient; BMI, body mass index; FFQ, food frequency questionnaire; HR, hazard ratio; MetS, metabolic syndrome; NAFLD, non-alcoholic fatty liver disease; NOS, Newcastle-Ottawa Scale; OR, odds ratio; PR, prevalence ratio; RR, relative ratio or rate ratio; T2DM, type 2 diabetes mellitus; UK, the United Kingdom; UPF, ultra-processed food; USA, the United States of America.
a “lowest” was defined as the lowest UPF consumption quantile, “moderate” was defined as the first exposure quantile, and “highest” was defined as the highest UPF consumption quantile.
b The unit of UPF consumption was % kcal/d.
c The unit of UPF consumption was % g/d.

## Sheet: Table S6
Supplementary Table S6. GRADE classification of 13 meta-analyses evaluating the association between ultra-processed food consumption and metabolic disease risk.
Outcomes ( Reference)/ Author Year	Comparisona	Downgrade factors						Upgrade factors			Quality
		Risk of bias	Imprecision	Inconsistency	Indirectness	Publication bias		Large effect	Dose-response	Plausible confounding
Abdominal obesity (14)
Moradi 2023	Highest vs. lowest	Not serious	Not serious	Serious limitationd	Not serious	Not serious		No	No	Would not reduce effect	Very low
Moradi 2023	A 10% increaseb	Not serious	Not serious	Serious limitationd	Not serious	Not serious		No	Yes	Would not reduce effect	Low
Hypertension (15)
Wang 2022	Highest vs. lowest	Not serious	Not serious	Serious limitationd	Not serious	Not serious		No	No	Would not reduce effect	Very low
MetS (16)
Shu 2023	Highest vs. lowest	Not serious	Not serious	Serious limitationd	Not serious	Serious limitatione		No	No	Would not reduce effect	Very low
NAFLD (17)
Henney 2023	Moderate vs. lowest	Not serious	Not serious	Not serious	Not serious	Not serious		No	No	Would not reduce effect	Low
Henney 2023	Highest vs. lowest	Not serious	Not serious	Serious limitationd	Not serious	Not serious		No	No	Would not reduce effect	Very low
Obesity (14)
Moradi 2023	Highest vs. lowest	Not serious	Not serious	Serious limitationd	Not serious	Not serious		No	No	Would not reduce effect	Very low
Moradi 2023	A 10% increaseb	Not serious	Not serious	Serious limitationd	Not serious	Not serious		No	Yes	Would not reduce effect	Low
Overweight (14)
Moradi 2023	Highest vs. lowest	Not serious	Not serious	Serious limitationd	Not serious	Not serious		No	No	Would not reduce effect	Very low
Overweight and obesity (14)
Moradi 2023	A 10% increaseb	Not serious	Not serious	Not serious	Not serious	Not serious		No	Yes	Would not reduce effect	Moderate
T2DM (18, 19)
Delpino 2022	Moderate vs. lowest	Not serious	Not serious	Not serious	Not serious	Not serious		No	No	Would not reduce effect	Low
Chen 2023	Highest vs. lowest	Not serious	Not serious	Serious limitationd	Not serious	Not serious		No	No	Would not reduce effect	Very low
Chen 2023	A 10% increasec	Not serious	Not serious	Not serious	Not serious	Not serious		No	Yes	Would not reduce effect	Moderate
GRADE, Grading of Recommendations, Assessment, Development and Evaluations; MetS, metabolic syndrome; NAFLD, non-alcoholic fatty liver disease; T2DM, type 2 diabetes mellitus.
a “lowest” was defined as the lowest UPF consumption quantile, “moderate” was defined as the first exposure quantile, and “highest” was defined as the highest UPF consumption quantile.
b The unit of UPF consumption was % kcal/d.
c The unit of UPF consumption was % g/d.
d Substantial heterogeneity is seen between studies (I2 > 50%).
e Egger’s test for publication bias < 0.05.
